# Supplementary material for: A scoping review to ascertain the parameters for an evidence synthesis of psychological interventions to improve work and wellbeing outcomes among employees with chronic pain
Source: Health Psychol Behav Med. 2021 Jan 28;9(1):25–47. doi: 10.1080/21642850.2020.1863809 (PMC8158208; doi:10.1080/21642850.2020.1863809)
Supplement: Supplemental Material [file RHPB_A_1863809_SM3300.zip]

Archive with 2 entries (2 files):
- Supplementary file 1 sample search strategy.docx
- Supplementary file 2 Summary of studies.docx
